# Supplementary material for: Serological evaluation of coronavirus IgA and IgG antibodies in a repeated cross-sectional cohort of unvaccinated and vaccinated pregnant individuals over three months following SARS-CoV-2 infection
Source: Microbiol Spectr. 2025 Dec 5;14(1):e02167-25. doi: 10.1128/spectrum.02167-25 (PMC12772236; doi:10.1128/spectrum.02167-25)
Supplement: Dataset S1 — Serology results for samples used in the study. [file spectrum.02167-25-s0002.csv]

id	grouping	covid_pcr	timing_group	doses_before_covid	HCoV-229E Spike IgG	HCoV-HKU1 Spike IgG	HCoV-NL63 Spike IgG	HCoV-OC43 Spike IgG	SARS-CoV-2 Nucleocapsid IgG	SARS-CoV-2 S1 RBD IgG	SARS-CoV-2 Spike IgG	HCoV-229E Spike IgA	HCoV-HKU1 Spike IgA	HCoV-NL63 Spike IgA	HCoV-OC43 Spike IgA	SARS-CoV-2 Nucleocapsid IgA	SARS-CoV-2 S1 RBD IgA	SARS-CoV-2 Spike IgA
1	UV+COV	Positive	1.5 months	0	11997.35	17600.79	6617.34	53704.92	67726.25	913.79	2434.02	1602.61	6976.63	1013	16736.05	573.57	5358.39	3746.81
2	UV+COV	Positive	1 months	0	8883.64	30104.38	1352.24	67246.59	43138.63	14404.72	18277.87	2600.25	6901.53	905.09	3595.19	1250.77	3139.34	4788.82
3	UV+COV	Positive	1 months	0	27599.13	89902.38	5637.36	400726.29	116073.58	14891.74	40527.04	12123.26	20922.76	4821.32	133715.11	33567.68	5941.49	15557.78
4	UV+COV	Positive	1.5 months	0	8895.27	28886.06	613.2	125634.22	31916.65	33612.27	59562.91	12929.32	6961.88	3119.39	35039.31	26029.06	3344.5	4016.67
5	UV+COV	Positive	1 months	0	14385.95	9992.7	4565.95	22759.83	16960.68	1047.65	3932.19	3108.06	1137.91	900.72	5082.98	1187.43	888.92	4356.92
6	UV+COV	Positive	2 months	0	28445.68	33680.36	8048.96	134295.81	512466.04	8815.14	23585.99	5013.66	2766.21	1584.92	25247.72	19336.58	5546.74	8387.74
7	UV+COV	Positive	1.5 months	0	39780.06	27676.34	6533.12	107722.36	141515.9	57067.02	170596.46	743.58	524.01	281.96	876.11	995.48	1010.11	5092.64
8	UV+COV	Positive	1 months	0	12196.7	6946.59	4515.87	92262.47	100363.36	23885.1	39353.78	1432.44	196.9	431	2372.6	3337.01	7775.92	10507.17
9	UV+COV	Positive	0.5 months	0	26708.64	25527.89	2340.01	105388.11	68292.8	41583.87	43995.62	8486.23	2467.51	29109	5024.6	48403.24	6057.84	7119.52
10	UV+COV	Positive	1 months	0	5608.75	20384.32	1538.51	47278.6	3136.1	1042.59	2456.49	959.37	5115.92	569.43	7805.14	284.94	552.13	1238.01
11	UV+COV	Positive	2.5 months	0	9955.71	23843.61	2748.34	47926.17	9968.75	3455.86	6566.54	3931.1	14408.96	847.26	25630.22	793.2	1502.38	1929.29
12	UV+COV	Positive	3 months	0	120008.69	55697.35	3891.77	142300.31	9503.93	7039.28	16225.68	2804.31	3025.94	246.48	3619	318.06	335.05	378.01
13	UV+COV	Positive	1 months	0	7116.59	5346.81	8101.18	22139.92	50651.52	10989.69	22352.8	1253.96	767.69	2702.53	2752.06	23265.78	4344.65	53010.59
14	UV+COV	Positive	2 months	0	6912.02	11178.99	4511.41	60006.53	9189.76	4581.84	11660.39	945.63	7251.93	296.36	11671.49	158.16	2125.01	1994.74
15	UV+COV	Positive	2 months	0	18581.17	13946.99	5190.26	57483.25	39726.76	6826.65	15182.46	1972.6	4590.7	745.68	7528.14	741.91	826.69	1373.6
16	UV+COV	Positive	2.5 months	0	16958.22	19480.81	4039.38	42659.55	46551.05	8698.37	33181.96	4194.42	1753.96	616.57	4125.62	1051.12	14578.78	16659.16
17	UV+COV	Positive	1.5 months	0	31721.69	35949.51	2922.89	84593.1	28594.9	10302.65	18724.9	4008.38	2354.93	341.69	13079.49	960.39	3610.52	4827.27
18	UV+COV	Positive	3 months	0	12706.55	21075.57	2143.71	60901.86	10744.52	338.86	2866.71	1281.68	244.09	996.66	383.46	305.79	128.36	105.27
19	UV+COV	Positive	3 months	0	21663.66	20763.61	7589.36	139971.61	19072.7	1014.98	2837.27	7554.34	3152.05	3716.09	16489.29	1759.79	1223.91	2037.43
20	UV+COV	Positive	2.5 months	0	19154.89	3756.01	2943.43	14813.47	6484.51	1633.1	3565.35	4853.52	1065.57	445.31	6006.26	133.92	558.3	658.02
21	UV+COV	Positive	2 months	0	11056.19	22411.51	2590.02	59978.09	3804.04	5637.58	11221.04	1129.28	3896.72	1761.87	10359.65	233.02	1001.97	2202.88
22	UV+COV	Positive	2.5 months	0	4697.18	33126.21	1399.83	32563.96	10623.42	1872.35	3375.91	3962.66	25361.69	1722.79	69813.3	332.17	700.43	858.08
23	UV+COV	Positive	0.5 months	0	9873.79	23402.85	1514.84	186246.05	51599.64	1755.93	5568.97	1169.08	9547.87	4346.62	21293.09	4202.64	1934.01	4549.11
24	UV+COV	Positive	2 months	0	8882.93	27544.12	1029.68	144006.02	27708.65	9420.6	19768.64	3816.14	2082.62	1072.9	2447.35	380.35	819.03	1136.2
25	UV+COV	Positive	3 months	0	22407.69	22136.02	8890.07	72303.46	14516.91	11001.85	42888.92	90.01	85.66	84.37	100.67	37.42	122.52	199.05
26	UV+COV	Positive	2.5 months	0	3351.6	3473.66	3298.97	14698.58	10925.17	3021.26	6374.74	653.43	1610.48	337.27	964.11	454.55	878.73	1254.18
27	UV+COV	Positive	1 months	0	20864.04	33088.12	858.23	18214.63	30198.6	4839	10872.66	1585.74	7240.76	883.27	34628.2	1838.27	879.75	1592.57
28	UV+COV	Positive	2.5 months	0	7887.53	4849.16	1310.28	11053.7	2048.02	1852.48	3035.77	946.05	4597.43	4814.77	9397.05	309.51	507.85	899.73
29	UV+COV	Positive	0.5 months	0	34442.58	13961.82	2845.19	74767.29	22001.3	3605.77	6858.38	7675.23	3124.03	4584.4	7724.45	1928.09	4594.44	4712.34
30	UV+COV	Positive	3 months	0	12941.74	32843.76	4036.9	60990.45	12810.29	4281.55	8299.28	4660.61	2054.85	2874.01	5473.68	378.87	628.67	747.24
31	UV+COV	Positive	3 months	0	32506.37	9636.96	10414.15	82447.59	31327.7	20588.95	49037.62	1127.21	434.94	599.03	2394.86	10592.65	788.9	1411.79
32	UV+COV	Positive	1 months	0	55960.56	17639.72	5294.75	34627.23	13560.37	6593.1	12986.88	11316.65	7123.68	950.88	6412.49	401.8	2197.04	4214.17
33	UV+COV	Positive	2.5 months	0	10177.17	15304.03	1794.75	35852.73	2215.88	1306.97	2831.38	2856.8	436.82	2812.14	932.77	290.53	230.15	209.95
34	UV+COV	Positive	2.5 months	0	10739.92	3975.12	1235.51	40061.55	4314.42	994.28	2985.98	3040.61	3102.79	499.18	5140.35	162.32	661.49	497.25
35	UV+COV	Positive	3 months	0	19171.23	9319.58	3305.46	22449.04	81068.62	14137.11	30376.73	4581.08	857.17	775.19	782.56	1528.86	1553.44	1868.77
36	UV+COV	Positive	2.5 months	0	24816.3	41495.36	3852.98	151831.58	68429.91	2638.04	11194.9	4667.88	6825.52	1462.2	8907.39	2530.41	1385.01	1886.07
37	UV+COV	Positive	2 months	0	25603.17	7595.08	1958.37	24493.55	8927.93	11429.48	24808.25	9902.34	4197.81	1130.6	7362.14	423.21	5478.05	5171.17
38	UV+COV	Positive	0.5 months	0	11817.92	22338.5	3424.71	43991.28	12414.42	490.22	1404.82	2465.27	968.18	526.64	4947.1	1426.38	482.07	723.21
39	UV+COV	Positive	0.5 months	0	1885.67	10015.24	2164.99	7825.71	108506.27	26470.38	69076.42	512.37	1602.7	1369.85	4353.8	8021.59	6891	13697.51
40	UV+COV	Positive	2.5 months	0	15613.51	16706.3	3366.84	50321.82	79062.56	39381.01	81475.73	4650.52	1216.14	341.69	5960.13	1545.33	2280.63	4084.16
41	UV+COV	Positive	1.5 months	0	13863.25	52729.68	2761.9	87226.11	8262.37	4307.11	10712.59	8972.65	6626.53	2519.15	32486.18	542.41	3206.21	5359.43
42	UV+COV	Positive	3 months	0	4060.59	60649.35	2207.53	31756.85	17586.42	10245.61	17127.01	2250.07	1277.27	1710.85	1709.56	331.43	786.35	752.89
43	UV+COV	Positive	2 months	0	11281.44	18428.12	3033.05	75051.35	6810.48	13008.52	18034.6	4235.66	9683.44	2429.1	36797.73	503.86	2617.3	2981.89
44	UV+COV	Positive	2 months	0	19065.2	13768.37	1155.29	66669.72	9971.54	1686.2	3413.04	1742.01	927.05	442.01	1961.35	384.42	1882.08	1627.36
45	UV+COV	Positive	3 months	0	43391.15	26796.39	11840.92	85810.02	5557.57	2473.18	4510.09	3394.67	1189	2057	6750.48	2124.16	857.82	1782.66
46	UV+COV	Positive	0.5 months	0	13350.35	21935.33	5879.46	75472	31293.95	5957.52	16140.47	11869.22	1130.08	589.17	3218.97	3107.19	1077.72	1386.03
47	UV+COV	Positive	2 months	0	22950.65	9123.29	4097.5	48537.04	1025.21	1604.02	3758.44	4168.14	1193.14	281.96	2704.95	209.02	562.41	634.82
48	UV+COV	Positive	0.5 months	0	279.05	91544.2	1523.59	462366.8	20362.78	2708.44	5889.38	122.93	4240.09	821.06	21398.15	6553.44	6825.53	7638.46
49	UV+COV	Positive	3 months	0	40562.75	8036.48	4035.9	29456.35	4839.33	2744.58	5483.68	3427.12	1955.57	440.91	1005.87	173.27	834.35	920.3
50	UV+COV	Positive	3 months	0	15422	3128.77	1969.57	33482.52	47982.82	3729.25	9032.1	2984.92	15001	767.54	26674.28	1315.11	2021.72	2036.52
51	UV+COV	Positive	0.5 months	0	9940.24	12519.52	1843.75	82126.73	7466.69	465.5	1376.42	1266.38	2277.71	525.54	4178.8	672.65	1136.13	1335.83
52	UV+COV	Positive	1.5 months	0	30035.91	9574.38	1855.49	58076.1	4222.24	2673.24	3799.75	10820.32	2157.69	14751.69	7611.8	389.6	861.39	506.34
53	UV+COV	Positive	2.5 months	0	61553.55	32048.55	4019.01	99482.48	47265.14	11291.45	21104.8	9728.62	5382.29	2815.4	18941.66	673.75	3168.5	4273.59
54	UV+COV	Positive	1 months	0	25244.57	15927.06	4038.88	53527.98	6388.26	1493.27	3881.95	1791.71	1145.28	396.86	2792.19	1457.93	600.95	1111.16
55	UV+COV	Positive	1.5 months	0	2403.99	24180.44	1433.91	107246.62	8374.9	2270	5969.9	4200.08	1265.32	1958.27	4184.74	603.22	1948.13	3992.68
56	UV+COV	Positive	1.5 months	0	2710.25	6129.33	1925.29	23005.53	10755.27	3054.64	8340.52	597.94	7527.58	269.77	29605.75	2913.42	2274.58	3811.77
57	UV+COV	Positive	2 months	0	3245.61	10741.95	897.42	61236.88	12262.91	6390.35	14228.53	257.53	4101.53	268.66	3203.41	282.7	552.13	917.03
58	UV+COV	Positive	3 months	0	38071.62	20044.56	3886.3	65181.76	159834.57	21375.17	39033.45	2755.05	689.16	969.41	3665.29	1238.54	746.48	1162.61
59	UV+COV	Positive	0.5 months	0	11175.49	3375.32	932.29	7811.3	390.16	63.74	57.76	2402.83	887.73	2457.31	468.55	2157.92	266.78	203.02
60	UV+COV	Positive	3 months	0	22491.95	9020.92	2791.51	48299.94	23236.34	6982.39	12484.92	2364.86	2608.55	723.82	1132.99	1016.44	1205.14	1476.58
61	UV+COV	Positive	2 months	0	18692.46	17824.6	3964.84	63789.09	44115.34	4283.88	7562.87	797.54	597.84	171.9	785.94	280.47	543.38	582.13
62	UV+COV	Positive	3 months	0	24671.9	17788.56	3669.37	83854.33	23894.76	12888.16	22098.13	432.81	920.58	789.39	1909.03	1043.54	1605.99	2132.67
63	UV+COV	Positive	1 months	0	6600.68	21943.24	2566.87	81508.89	26451.34	18265.88	41790.29	1324.67	1201.42	494.79	3365.6	764.47	1245.2	1998.38
64	UV+COV	Positive	0.5 months	0	9118.59	5812.5	10435.25	52203.12	38.02	75.49	151.08	554.14	7182.67	767.54	7099.3	920.56	168.08	77.13
65	UV+COV	Positive	3 months	0	26311.51	2852.92	2965.47	12388.43	4381.03	5875.55	14624.97	2150.3	11590.45	2549.53	10246.55	405.12	541.84	1046.13
66	UV+COV	Positive	1 months	0	13491.28	16008.25	2301.1	55985.28	16753.75	13193.53	28320.63	3341.93	5994.71	4143.91	20724.27	2009.27	5504.82	9580.05
67	UV+COV	Positive	0.5 months	0	8524.81	9050.07	3562.79	38113.43	11641.01	7910.29	14126.08	807.57	13864.7	491.49	54732.26	2269.09	14191.39	13109.9
68	UV+COV	Positive	2 months	0	41006.35	10099.95	2960.46	35622.99	15253.31	8161.88	12811.31	11349.15	2909.7	1457.86	10899.59	915.49	1008.58	1054.5
69	UV+COV	Positive	1.5 months	0	21363.16	11466.67	2908.86	68668.11	13228.16	5234.93	11857.58	3436.85	1901.33	465.11	4425.1	1221.27	1024.86	1389.25
70	UV+COV	Positive	0.5 months	0	36603.19	16754.62	5923.02	51306.39	763.42	263.12	719	1732.56	942.31	1348.11	1583.29	180.06	858.33	3295.12
71	UV+COV	Positive	1.5 months	0	9367.16	10405.6	726.67	28459.94	13657.66	1437.91	3486.87	6217.9	2758.06	2002.76	15205.7	265.55	1666.6	3272.78
72	UV+COV	Positive	3 months	0	54481.26	42670.88	6213.17	114424.19	19074.04	15901.3	27723.28	5511.43	3183.22	5360.48	6869.39	468.92	600.95	1380.5
73	UV+COV	Positive	2.5 months	0	1980.47	12208.36	5572.51	31539.42	32998.72	5352.21	10819.56	167.35	291.09	333.96	516.61	254.72	500.64	879.15
74	UV+COV	Positive	3 months	0	15040.61	11587.8	5284.85	50997.58	5208.48	559.38	2406.42	1897.99	1419.54	902.9	6234.26	1080.73	735.23	665.59
75	UV+COV	Positive	2 months	0	8037.23	46679.96	15874.78	93757.89	13498.01	15871.76	25206.91	74.12	2349.48	942.16	1886.7	155.14	798.61	1020.08
76	UV+COV	Positive	1 months	0	35640.77	18822.9	3082.59	38088.08	28388.71	9328.55	19346.16	603.83	769.55	140.59	994.76	1593.99	4028.56	5335.19
77	UV+COV	Positive	2.5 months	0	20308.47	10018.15	3178.59	28097.38	21817.27	16418.22	33037.87	1210.5	631.42	955.24	1972.34	359.99	1822.56	2644.21
78	UV+COV	Positive	3 months	0	3026.19	9244.33	3666.25	43689.43	7522.48	2581.15	6249.48	1050.59	1870.07	3858.67	5736.7	556.38	1509.07	1953.04
79	UV+COV	Positive	2 months	0	22018.19	6465.45	5969.39	46579.25	4718.76	5321.72	8988.43	1880.36	737.46	636.53	4416.5	296.84	504.86	712.41
80	UV+COV	Positive	1.5 months	0	5215.23	10545.85	5238.32	138780.09	8234.04	1113.78	5149.57	2527	4034.93	2311.97	12329.49	17447.51	1827.43	2144.36
81	UV+COV	Positive	0.5 months	0	9281.35	15794.13	1813.18	139091.94	30449.75	3035.63	7500.64	1493.12	636.1	711.9	917.7	5032.24	2411.87	3518.77
82	UV+COV	Positive	2 months	0	17968.81	5897.69	5779.91	17799.19	6116.41	1927.87	5851.72	3203.54	4120.42	546.86	3913.4	143.85	321.98	798.2
83	UV+COV	Positive	1.5 months	0	11370.97	6577.12	2565.2	28296.32	3259.26	962.75	2039.91	4031.94	3486.46	992.6	1955.12	271.28	647.4	636.33
84	UV+COV	Positive	2.5 months	0	2762.67	13796.29	9947.41	33074.58	8469.45	1840.79	5561.96	2283.01	1225.66	2629	1946.18	1217.83	1173.41	1960.88
85	UV+COV	Positive	2 months	0	27365.76	7194.85	9449.36	28064.83	9551.15	3050.29	8067.58	1519.63	415.62	1100.66	1294.46	275.16	764.15	827.65
86	UV+COV	Positive	3 months	0	42563.34	11978.39	1948.31	24398.87	5284.54	3368.69	10050.07	5577.37	2938.89	255.54	2481.43	1909.25	327.23	590.25
87	UV+COV	Positive	2.5 months	0	14830.96	47681.14	2840.11	116438.92	3810.61	786.24	1803.34	1116.83	3613.07	423.47	7668.6	601.26	562.07	1049.48
88	UV+COV	Positive	3 months	0	32285.42	3618.9	1684.92	51268.31	5763.26	3743.7	11004.62	1691.9	4790.71	323.01	7759.29	156.14	560.91	2938.95
89	UV+COV	Positive	1.5 months	0	4515.13	12031.04	4103.19	36161.71	1056.41	761.56	1202.77	775.29	302.12	410.13	1120.39	67.4	337.72	329.59
90	UV+COV	Positive	1.5 months	0	38149.15	20567.78	8644.67	152945.2	48874.7	8825.12	17147.96	1277.27	1139.26	387.56	3126.47	855.97	925.87	1539.41
91	UV+COV	Positive	0.5 months	0	25820.19	19423.6	4450.59	61922.68	2721.71	679.6	1308.52	3309.3	7374.35	1489.57	69741.57	1856.84	882.34	6413.93
92	UV+COV	Positive	2 months	0	12973.06	22301.23	2541.21	78177.6	18959.37	7652.74	17773.55	155858.06	1689.58	7394.99	5404.63	29740.79	13494.84	11805.71
93	UV+COV	Positive	2 months	0	7666.59	33306.57	1849.2	147785.19	97131.03	23192.32	88015.37	4079.01	2778.99	1409.12	4311.52	4222.07	3008.67	5501.46
94	UV+COV	Positive	2.5 months	0	16851.91	24806.13	2354.01	43486.53	8448.28	2945.15	5693.5	4325.38	2496.38	9488.24	10055.14	813.93	1068.89	2598.66
95	UV+COV	Positive	2 months	0	15909.98	11147.97	1457.52	62599.65	51258.58	29966.2	61853.25	7175.18	1145.35	3308.64	2645.69	2905.18	4210.98	5364.73
96	UV+COV	Positive	2 months	0	21611.02	2039.78	6026.59	15337.37	565.57	1109.18	1417.08	302.61	3609.75	411.15	46949.41	130.31	250.67	483.58
97	UV+COV	Positive	1.5 months	0	21121.26	7045.26	1857.3	34673.65	11781.43	5770.31	15086.96	1215.38	4460.54	384.48	5044.98	2204.73	431.3	841.63
98	UV+COV	Positive	3 months	0	21611.67	18053.4	5243.83	77867.7	7862.83	3483.08	11223.07	3360.96	951.58	2163.32	6943.7	545.42	7634.19	5727.57
99	UV+COV	Positive	1 months	0	10170.85	25395.67	6088.43	239733.01	103231.26	12823.56	67560.11	1789.03	3078.83	453.25	8978.67	10361.86	2102.77	4765.54
100	UV+COV	Positive	2 months	0	13915.15	19745.54	965.51	86093.15	27658.99	3369.11	7226.03	2550.77	1340.73	747.04	3526.38	1583.09	706.1	671.5
101	UV+COV	Positive	2 months	0	12672.79	25116.23	1098.39	46666.06	1881.53	1821.53	4698.11	3012.25	1267.24	6649.02	3807.89	772.17	381.37	580.42
102	UV+COV	Positive	0.5 months	0	13417.94	4407.59	6171.06	16153.69	22555.15	3658.64	9005.98	5440.04	8989.47	5782.18	8998.74	3959.95	767.02	5211.58
103	UV+COV	Positive	2.5 months	0	10213.42	37801.36	2715.5	131194.36	43010.69	4716.42	16697.33	14149.31	18217.24	7665.21	22455.64	1528.14	726.23	6712.02
104	UV+COV	Positive	1.5 months	0	19211.32	17362.83	1512.31	47346.71	44740.96	1356.07	3254.12	1977.25	488.98	317.9	689.13	3761.94	419.7	385.65
105	UV+COV	Positive	0.5 months	0	20129.49	52988.72	3344.04	193429.73	32386.84	3984.24	9221.03	1212.51	2682.12	699.5	6287.6	8191.39	12013.57	8445.25
106	UV+COV	Positive	3 months	0	13930.43	13849.91	14048.89	44214.92	13796.99	2560.2	4976.52	617.05	2190.07	1576.37	16476.79	262.35	505.44	707.06
107	UV+COV	Positive	2 months	0	13426.39	18645.38	3741.43	90078.24	41828.74	3731.55	11072.63	3503.43	16278.13	527.3	4711.03	717.99	374.39	554.32
108	UV+COV	Positive	1.5 months	0	15283.36	67314.12	4026.03	59354.68	471673.84	3204.04	7500.97	1810.55	9510.99	1487.48	60676.71	8267.43	9154.4	9837.97
109	UV+COV	Positive	2.5 months	0	18578.34	19889.83	3958.03	85692.69	33508.79	3460.45	10262.54	695.88	5711.47	259.63	1937.24	201.08	1915.46	1791.8
110	UV+COV	Positive	2 months	0	11005.06	3062.85	2443.97	20990.85	29062.52	8413.61	22036.38	482.92	169.15	542.74	1721.74	4001.2	10340.6	7474.55
111	UV+COV	Positive	3 months	0	5529.43	17339.47	2094.85	44238.47	20905.63	10876.33	29644.9	551.36	1049.09	1478.07	2558.15	502.27	1688.79	2461.22
112	UV+COV	Positive	1.5 months	0	27803.24	13159.95	2044.33	79825.12	15336.2	12499.55	24849.03	5201.37	1711.38	4715.13	7471.95	633.99	2344.97	3220.7
113	UV+COV	Positive	3 months	0	18150.2	21021.4	1559.49	35732.7	52275.6	3511.15	7990.19	2558.82	1211.78	183.17	1222.56	299.94	556.87	652.46
114	UV+COV	Positive	2.5 months	0	8385.28	11910.42	7236.39	69524.77	121297.69	5536.37	10870.82	338.36	631.64	1918.2	2108.61	1118.95	373.23	448.74
115	UV+COV	Positive	2.5 months	0	21467.92	7651.49	2827.87	100656.8	3271.91	3830.02	8104.47	3415.4	953.33	1833.14	3745.47	418.58	3760.14	3473.06
116	UV+COV	Positive	3 months	0	40700.97	3805.42	5346.79	53957.02	8469.45	1428.89	2511.84	3195.12	1203.97	1241.18	4484.62	267.79	365.67	367.52
117	UV+COV	Positive	2.5 months	0	11293.63	16436.85	2528.55	81378.76	14219.85	3043.17	10306.17	3791.63	2987.79	8290.47	22306.02	3273.08	1115.74	1092.29
118	UV+COV	Positive	1.5 months	0	3257.74	80408.51	10394.32	203529.5	86925.03	7792.82	27269.3	287.68	3142.67	261.67	7066.23	7897.41	2031.83	2415.63
119	UV+COV	Positive	1 months	0	6910.44	33684.39	1846.05	44201.37	7755.49	1194.54	2434.03	15218.59	21636.71	11238.43	72117.75	1967.38	2653.36	3541.17
120	UV+COV	Positive	1.5 months	0	25935.71	62967.3	1341.28	234560.43	14151.36	4027.82	9815.72	2907.07	3241.03	1632.9	12048.1	665.16	622.05	2131.97
121	UV+COV	Positive	2.5 months	0	12208.41	4598.18	1835.24	52398.48	7336.39	3866.9	5465.12	2004.39	1128.39	300.5	2445.52	806.1	666.98	1072.8
122	UV+COV	Positive	1 months	0	15096.49	14976.2	3013.82	53982.57	47541.51	5154.88	16300.11	2520.15	4523.92	609.71	8735.24	1021.6	1843.91	2093.4
123	UV+COV	Positive	0.5 months	0	11810.33	13140.94	8618.49	101514.72	5870.08	1115.87	5379.83	5177.14	4083.67	4031.17	39558.15	6661.43	50186.42	26275.62
124	UV+COV	Positive	2.5 months	0	41368.02	16265.36	3977.2	86133.21	90276.68	7608.7	15100.96	2631.29	7379.62	489.23	30265.67	488.61	749.79	1719.49
125	UV+COV	Positive	2.5 months	0	20088.2	15488.76	1304.94	75259.22	43900.39	2731.93	6285.77	3591.81	1008.04	311.76	1777.82	693.28	1022.02	1124.11
126	UV+COV	Positive	3 months	0	22698.6	2142.99	1113.16	22409.7	6907.57	1586.27	3162.22	15091.96	516.48	2239.2	4363.69	186.93	424.92	383.13
127	UV+COV	Positive	3 months	0	9728.22	19899.82	5324.72	91308.77	32193.21	4081.88	11670.38	2309.65	3963.84	2752.92	8210.1	971.69	2449.29	2874.76
128	UV+COV	Positive	1.5 months	0	29326.86	23294.71	2953.02	46075.21	281837.16	10724.01	42010.41	599.92	1369.65	108.06	2579.22	6525.19	322.57	885.9
129	UV+COV	Positive	2 months	0	5093.57	16843.56	2742.23	58377.83	64541.62	29211.03	58496.2	6384.99	529.97	1667.46	1735.35	7420.96	1894.45	2306.49
130	UV+COV	Positive	1.5 months	0	8043.99	29433.68	4390.2	125740.61	102575.33	42440.16	170261.49	1466.18	62380.93	155.72	69737.61	2919.07	11939.83	12643.35
131	UV+COV	Positive	2.5 months	0	5045.75	21006.24	2123.27	79632.92	130505.12	7709.36	18450.93	742.89	2364.09	769.79	5021.55	1422.79	858.26	887.35
132	UV+COV	Positive	0.5 months	0	8343.67	32847.83	1670.08	83927.15	44743.87	1484.56	5643.15	4682.94	5780.04	1202.64	11579.94	21190.33	1884.23	6292.02
133	UV+COV	Positive	0.5 months	0	10714.21	35613.07	2406.9	194623.85	75766.91	14625.96	43556.21	3875.49	22800.28	421.42	181765.49	9048.46	72073.38	75756.59
134	UV+COV	Positive	0.5 months	0	8261.11	4574.89	1358.32	21722.11	7490.45	876.58	3637.22	1359.95	1510.86	471.75	6403.11	448.32	783.68	3772.82
135	V+COV	Positive	1 months	3	13612.6	19896.49	6616.21	92829.96	350.01	38633.24	65780.42	693.38	2736.23	349.63	12896.28	35.58	783.1	1732.94
136	UV+COV	Positive	0.5 months	0	1446.4	7222.42	2104.77	19695.02	6743.83	306.76	1087.42	1294.88	1647.65	1923.45	3804.62	1584.18	1317.72	1301.8
137	V+COV	Positive	2 months	2	10631.99	9081.32	2891.79	26956.3	2397.37	175713.03	240439.58	423.5	759.16	497.46	839.44	121.13	17735.72	19340.31
138	V+COV	Positive	1.5 months	2	13834.89	9191.75	2745.85	47611.38	24581.76	336122.04	384245.95	4709.6	3971.28	592.19	25752.91	3649.92	31689.47	31328.59
139	UV+COV	Positive	1 months	0	11228.96	14279.12	3312.22	96353.71	88593.24	28104.6	71700.68	485.44	350.37	167.92	1387.62	3490.7	2893.07	4035
140	V+COV	Positive	0.5 months	2	17394.42	15166.54	4788.56	53727.7	8683.8	704494.07	509161.87	6109.99	2450.49	1125.62	8999.71	1779.4	159615.62	151830.13
141	V+COV	Positive	1.5 months	2	16949.1	19738.88	3459.57	51999.3	18996.73	302665.39	401223.14	1908.34	1686.16	417.31	1447.31	611.8	17057.45	18342.54
142	UV+COV	Positive	2 months	0	12703.33	11433.64	1002.18	29676.55	8985.87	1314.22	2780.52	2984.96	1442.05	824.64	2445.19	326.56	324.31	323
143	UV+COV	Positive	1.5 months	0	32120.58	17788.05	5302.66	27979.23	41280.23	2090.33	5724.3	3314.11	1082.67	622.09	2038.84	930.58	254.78	666.13
144	V+COV	Positive	1 months	3	8360.58	6338.21	818.08	22308.81	4671.86	138200.13	186634.09	661.71	884.42	755.31	2663.12	710.51	14434.4	17690.61
145	UV+COV	Positive	3 months	0	2500.38	15400.69	1469.64	58554.49	4716.57	810.91	2485.46	254.32	2192.6	484.09	4622.44	641.88	785.97	866.19
146	V+COV	Positive	1 months	3	18304.94	34443.25	3668.07	84291.27	8984.03	170443.24	222035.97	3128.97	8621.76	2600.43	4735.12	1000.54	13862.66	15313.95
147	V+COV	Positive	1.5 months	3	10757.43	8571.59	2858.24	38455.44	3263.37	142343.7	186280.75	8082.72	688.2	1615.1	5389.68	510.6	13450.02	14612.17
148	UV+COV	Positive	2 months	0	7642.54	11734.47	1474.58	16597.81	77690.29	5667.17	11339.64	508.56	1006.73	86.82	2119.51	1044.49	328.98	640.73
149	V+COV	Positive	2 months	3	22947.76	21731.29	8534.38	69712.81	57778.69	564240.58	514657.6	2167.46	2638.46	719.13	15357.12	627.98	75837.76	78260.4
150	UV+COV	Positive	1 months	0	11259.51	9267.24	2185.55	35272.64	22415.44	2525.86	6872.46	583.6	1263.78	1187.02	4338.59	4804.49	917.86	1071.38
151	V+COV	Positive	1.5 months	2	32579.93	6606.63	1107.79	12454.37	140087.57	258964.13	302834.62	2165.84	580.23	1161	2221.25	3145.28	14381.65	14811.8
152	V+COV	Positive	1 months	2	15897.63	18157.89	3926.1	39837.77	13332.9	726272.97	536091.03	749.54	4372.41	743.94	7665.03	500.75	149045.53	118190.66
153	V+COV	Positive	2.5 months	2	27540.55	24907.53	2918.55	144100.28	17366.13	128212.54	171944.66	3136.59	11569.07	406.02	38817.25	707.89	2445.89	3551.02
154	V+COV	Positive	0.5 months	3	3378.54	4204.18	1356.08	22168.07	284.82	647125.36	505103.29	1321.09	1531.04	1314.15	6427.11	5487.21	112673.16	84002.83
155	V+COV	Positive	0.5 months	3	32719.18	16886.61	4042.02	54829.4	30288.86	288631.46	351216.6	5852.64	4194.47	666.85	15494.5	3009.36	8070.84	8625.15
156	V+COV	Positive	3 months	2	5718.86	3850.63	2759.03	14750.04	4558.02	168104.64	222392.85	259.89	334.3	191.65	1624.88	107.61	9815.15	9695.52
157	V+COV	Positive	0.5 months	3	5876.71	10981.66	3613.9	41210.76	22053.01	302321.68	448939.96	446.18	5663.09	241.83	18548.42	658.06	46033.92	41951.57
158	V+COV	Positive	3 months	2	27344.25	11422.72	5487.91	49549.63	14920.25	290973.84	430234.57	1162.21	621.72	332.46	1677.38	111.18	10418.12	11654.23
159	V+COV	Positive	0.5 months	2	15820.46	39420.09	5631.99	100273.64	16499.51	188318.95	323321.79	1683.66	2529.2	2271.55	6694.44	1386.33	27197.06	26692.1
160	V+COV	Positive	0.5 months	3	17040.16	13967.04	3552.11	37913.48	4312.16	211710.56	308854.33	4518.46	1200.28	1148.46	2804.95	924.77	11460.69	12396.3
161	V+COV	Positive	1 months	2	26921.49	11951.37	3549.05	16827.01	15597.79	209169.51	312868.52	4633.86	34721.92	3247.36	145106.19	15372.2	25052.26	24444.29
162	V+COV	Positive	0.5 months	2	9007.65	6243.38	7575.58	51655.14	43241.08	137664.63	246605.89	597.15	1119.74	435.05	3312.3	2646.14	18951.73	20399.38
163	V+COV	Positive	1 months	3	7653.45	10915.09	5475.98	32176.71	29209.25	102697.53	192693.9	233.81	3197.37	328.33	4060.7	423.5	5119.69	6914.98
164	V+COV	Positive	1 months	2	7524.7	10054.42	2833.29	44103.82	33920.49	284546.94	386863.66	1419.59	1352.75	916.39	4646.54	1852.97	50947.47	52589.41
165	V+COV	Positive	0.5 months	2	9561.88	32474.98	3005.48	71598.94	31884.84	588214.61	525118.74	424.25	3862.36	748.77	7290.82	5090.39	262073.19	142585.81
166	V+COV	Positive	0.5 months	2	44831.18	16165.95	2375.84	104011.01	2922.78	208455.05	310962.22	3505.22	5191	661.61	12316.43	31778.2	62088.85	55758.65
167	V+COV	Positive	0.5 months	2	4787.46	8711.87	1544.93	32261.43	11440.16	180593.28	276944.86	664.45	3734.68	367.63	11566.84	4516.57	29124.12	28062.55
168	V+COV	Positive	1 months	2	7859	4533.58	1499.7	35867.88	9844.84	268200.32	375326.26	664.04	27571.77	554.86	29216.98	5911.07	61277.9	57504.88
169	V+COV	Positive	1 months	2	16325.52	7101.34	1458.83	53132.45	23817.72	225690.33	332900.49	3057.59	799.82	110.32	2030.41	289.73	10934.9	11193.25
170	V+COV	Positive	1 months	3	18882.49	10491.49	1059.45	93420.23	37728.57	606271.07	564920.33	1476.13	759.02	354.17	1923.05	1890.22	39526.45	40686.77
171	V+COV	Positive	1 months	3	3230.36	3412.43	2963.08	13281.64	32468.08	110662.89	163678.69	354.33	671.51	1639.7	1341.32	1692.07	3288.59	3792.5
172	V+COV	Positive	1 months	2	20466.43	13380.59	5568.78	55182.07	42798.72	87092.08	154311.12	2115.45	5941.07	1092.18	11648.69	4409.47	33341.5	38487.82
173	V+COV	Positive	1.5 months	3	2191.39	5001.17	1579.29	32031.32	4580.54	120306.69	170890.35	644.99	1768.65	178.38	2370.09	228.48	6524.59	6041
174	V+COV	Positive	1.5 months	3	23192.38	8046.07	1311.02	42226.58	3375.67	113541.35	220504.61	1352.13	806.32	326.27	3872.16	150.37	5655.94	9170.67
175	V+COV	Positive	3 months	3	11352.1	12041.61	3262.67	17514.66	41590.47	92735.18	123356.49	2047.27	999.42	542.33	1797.43	4677.36	33547.47	32321.1
176	V+COV	Positive	0.5 months	2	23777.89	10775.47	3091.18	41619.84	64105	92865.88	163155.21	8176.64	3175.77	19954.59	9755.44	1666.99	14006.51	17289.81
177	V+COV	Positive	0.5 months	3	16232.36	1902.38	3750.23	20714.34	3566.39	20024.11	30830.43	2097.29	1854.81	659.51	10201.63	2153.27	578.28	756.56
178	V+COV	Positive	1 months	2	11145.88	8193.26	1406.65	38331.39	15974.03	532973.05	509346.07	1320.62	2749.66	1659.01	5251.08	13667.99	26540.33	31515.81
179	V+COV	Positive	0.5 months	2	9037.06	4423.69	1223.67	26459.17	1309.58	497769.08	485051.26	346.6	558.19	137.67	2379.5	169.22	124181.59	74352.06
180	V+COV	Positive	1 months	3	14789.15	5551.99	2106.89	42054.3	4827.71	155677.82	218081.23	608.1	520.83	1022.2	1138.28	625.75	9691.15	9545.86
181	V+COV	Positive	1 months	3	21239.18	12297.57	3658.6	70383.86	3914.79	393889.03	475990.08	4536.21	63914.88	223.37	3466.85	320.12	17414.93	17559.48
182	V+COV	Positive	0.5 months	3	10679.53	10680.82	2530.71	47166.11	5703.72	207322.69	306855.37	533.06	940.38	198.8	10324.76	1872.47	4329.35	5990.99
183	V+COV	Positive	0.5 months	2	13008.12	6775.83	10318.1	35232.46	73538.1	26908.18	52842.88	916.73	2571.83	1150.59	5388.93	1823.03	6174.26	7089.59
184	V+COV	Positive	1 months	2	15085.3	7729.23	1602.34	37903.27	36839.24	145590.43	248557.03	2908.39	2247.36	1238.87	4704.05	3676.57	15815.77	16109.55
185	V+COV	Positive	0.5 months	3	14840.47	15027.73	1895.65	48749.08	1540.76	573815.14	526570.3	1435.74	2106.26	268.55	7402.87	386.84	16653.39	17665.84
186	V+COV	Positive	1.5 months	2	6354.48	2637.23	2414.23	11928.62	5155.23	54525.92	97372.75	325.45	354.38	350.04	1422.57	2666.29	8373.76	9069.84
187	V+COV	Positive	1.5 months	2	38244.16	12294.7	2014.97	50755.2	8464.5	366489.22	426756.75	1767.21	2681.24	2242.31	9162.11	841.79	43908.45	40003.46
188	V+COV	Positive	1 months	2	4915.57	7542.97	1963.14	36944.24	8959.59	258386.13	327374.86	1880.22	698.54	901.6	1566.07	519.61	21562.56	22021.92
189	V+COV	Positive	1.5 months	2	17466.47	27074.11	13519.59	81013.95	13570.05	628970.76	544891.48	1726.04	3596.53	5332.14	8894.93	10584.11	344762.25	188792.68
190	V+COV	Positive	0.5 months	2	3341.5	6022.76	4399.67	20934.97	5309.04	359409.05	490457.41	811.08	3191.14	1059.3	18863.91	692.8	36995.86	32852.74
191	V+COV	Positive	0.5 months	3	2529.47	6862.19	3571.39	20297.83	2531.33	133497.35	225368.59	591.88	3493.86	2926.59	7129.33	2052.39	9705.35	11986.9
192	V+COV	Positive	1.5 months	3	33126.46	3412.79	7516.27	119049.35	7947.8	246379.52	463386.36	7825.56	1794	744.57	9741.32	257.17	15291.35	19141.83
193	V+COV	Positive	1.5 months	2	1149.42	5508.55	1834.27	39552.85	14198.97	152146.23	228053.41	150.94	4821.78	127.53	19516.6	383.66	24954.74	22869.39
194	V+COV	Positive	1 months	2	7432.22	14684.29	692.93	51848.71	7750.89	273434.68	471666.66	1169.48	12028.44	185.52	52362.32	379.78	30724.39	52519.05
195	V+COV	Positive	0.5 months	2	32864.87	19755.95	2215.84	34627.62	58170.85	246222.27	330103.34	10421.6	3057.35	443.36	3477.17	3993.5	22992.72	22566.09
196	V+COV	Positive	1 months	2	8304.08	22506.9	2554.28	59595.3	4388.81	282684.09	415175.13	456.34	1113.3	129.56	2562.2	356.14	7817.03	9029.98
197	V+COV	Positive	2 months	3	26399.62	6240.12	2035.01	60243.17	9693.91	169671.57	215711.11	1342.84	327.15	215.17	1988.67	242.3	8644.94	7791.19
198	V+COV	Positive	1.5 months	3	17028.39	8767.76	7022.33	72933	171.89	2510.39	4209.77	731.71	623.47	741.41	1059.05	95.47	658.45	856.5
199	V+COV	Positive	1 months	2	14633.23	13946.58	3383.49	65228.27	8151.48	601176	537660.03	3037.03	4220.02	444.4	6387.59	264.61	130368.57	85242.36
200	V+COV	Positive	0.5 months	3	78906.29	25658.23	7130.91	87807.86	27823.82	174495.9	309529.28	8081.06	4644.71	1712.69	8339.85	5430.95	29878.46	35543.4
201	V+COV	Positive	2 months	2	34326.47	9689.94	4585.75	25816.74	252.68	138549.44	224153.42	2242.12	4084.81	858.32	3689.22	401.29	8579.7	8072.36
202	V+COV	Positive	0.5 months	2	12504.79	22858.73	1401.87	33285.54	9317.84	501327.95	507804.85	496.13	3248.84	491.23	7400.37	2414.73	38835.99	40856
203	V+COV	Positive	1 months	2	9100.46	26749.21	10810.15	99599.54	6145.93	227672.41	275351.88	252.56	2460.61	496.43	27244.77	878.21	43696.67	41214.97
204	V+COV	Positive	0.5 months	3	13099.3	13402.5	1115.92	70288.98	7804.14	602726.28	553278.07	1205.45	801.12	1387.09	3206.23	369.9	52063.69	48767.17
205	V+COV	Positive	1 months	3	35937.63	13037.51	3593.74	48586.42	9937.22	511352.47	494793.99	8214.72	680.24	398.71	5127.29	1131.45	67075.05	53264.01
206	V+COV	Positive	0.5 months	2	17874.16	18684.97	2390.24	125127.03	17088.78	214073.47	331862.85	2278.83	3773.95	702.54	13092.21	24024.88	155890.47	96868.71
207	V+COV	Positive	1.5 months	2	7221.77	16480.06	5031.53	62337.8	2561.91	256730.74	386293.46	403.12	953.32	324.2	1161.31	1269.77	34856.67	34795.26
208	V+COV	Positive	0.5 months	3	15281.75	5732.96	2004.52	51688.83	7193.93	246138.93	399101.58	585.8	581	225.42	2934.88	1272.91	10796.52	14109.46
209	V+COV	Positive	2 months	2	23234.9	36500.6	8103.86	47858.04	29562.65	230149.47	409777.08	1698.59	1965.28	1747.07	1858.05	284.42	55705.6	49044.46
210	V+COV	Positive	2 months	3	25774.72	15716.2	7361.15	61426.77	6120.6	605973.14	545809.65	440.09	1135.17	178.38	2948.03	107.61	41545.5	37086.51
211	V+COV	Positive	1 months	3	14504.77	10525.33	2880.48	29928.96	103774.32	356095.98	445113.31	1474.92	2711.7	838.28	4710.93	1370.98	4409.62	6913.77
212	V+COV	Positive	1.5 months	2	8121.41	9497.21	1678.04	60506.96	5061.21	358234.45	406752.22	2623.27	944.26	1669.74	1129.76	334.96	17406.39	17082.22
213	V+COV	Positive	0.5 months	3	6639.44	11168.03	3191.35	44923.72	27017.27	412243.81	482241.2	690.38	1440.48	302.53	1182.45	1006.65	12138.68	14495.6
214	V+COV	Positive	1.5 months	3	18764.79	23993.66	4927.06	119912.38	8208.26	454516.08	508599.11	649.45	3436.28	375.91	5352.98	668.23	12181.24	18425.12
215	V+COV	Positive	1.5 months	2	32517.18	8175.95	7158.95	98232.85	40228.21	309676.67	441336.33	2976.14	1177.59	1141.03	4361.14	750.67	69596.19	53764.64
216	V+COV	Positive	2 months	2	15578.89	19731.61	3380.86	21828.78	4573.13	159281.27	229543.52	1661.05	5121.31	949.16	1132.6	2987.49	45068.22	38197.81
217	V+COV	Positive	1.5 months	3	8167.81	15404.83	3078.94	26493.9	1274.68	317689.84	442922.44	448.22	11925.92	381.09	44411.15	210.05	80678.83	64720.92
218	V+COV	Positive	2.5 months	2	3103.2	17299.88	2606.65	87425.37	4220.3	110064.59	155363.12	1361.42	1394.08	112.35	2418.68	1603.22	5458.11	5663.12
219	V+COV	Positive	1.5 months	3	28518.69	20358.36	3703.32	27874.59	14010.67	517164.27	499435.63	3060.42	1734.82	469.36	4504	4284	133756.92	91392.62
220	V+COV	Positive	2 months	2	8009.65	14716.59	3542.03	33185.68	26048.88	103870.57	130521.84	459.59	1484.7	315.94	1434.53	194.08	8078.44	10257.52
221	V+COV	Positive	1.5 months	2	11649.17	7783.37	2303.89	43411.89	7098.01	429489.16	488080.59	872.21	1118.02	633.31	2935.82	795.89	20889.71	18421.56
222	V+COV	Positive	1 months	2	15116.02	48614.4	5174	65793.58	11397.8	210.07	1195.55	3807.69	1256.3	2910.21	1164.15	430.2	250.36	568.05
223	V+COV	Positive	1.5 months	2	5708.73	32106.03	4300.32	75662.76	26450.34	587885.83	528004.86	260.71	892.03	2107.07	1057.79	258.24	67603.13	61189.08
224	V+COV	Positive	2 months	2	8821.38	6532.25	2056.79	37560.43	2100.2	83516.8	100659.16	767.76	540.18	463.12	1942.21	77.59	2787.48	2785.41
225	V+COV	Positive	1.5 months	3	5099.24	2727.59	586.55	15668.37	4046.89	121935.25	227000.74	1536.7	1045.88	7267.62	1689.33	3175.96	7750.36	8379.63
226	V+COV	Positive	1.5 months	2	5122.12	4697.82	3191.35	32780.61	8726.49	598216.25	556321.32	680.25	853.11	542.33	1722.64	124.02	117603.74	95781.38
227	V+COV	Positive	1 months	2	3083.26	19833.63	1703.71	77797.22	7447.14	565853.05	516312.11	365.72	2613.19	117.4	6464.22	270.98	90098.97	63625.26
228	V+COV	Positive	2 months	3	60015.85	7916.53	5356.73	81441.08	1945.72	471614.39	510655.1	1838.24	3605.63	908.99	11939.63	143.61	144409.85	106126.4
229	V+COV	Positive	1.5 months	2	12693.05	24257.76	2563.88	190779.75	49839.95	321943.9	441333.74	494.91	7579.42	1318.79	9915.23	11612.01	85118.41	84137.57
230	V+COV	Positive	3 months	3	27146.61	14059.68	4168.5	41013.8	2671.17	324587.14	460841.78	4995.85	1348.91	690.99	10591.22	1023.44	99113.45	72789.83
231	V+COV	Positive	2.5 months	3	30775.66	23188.36	4329.77	56481.12	9022.19	137794.25	215958.1	1335.97	754.67	371.77	1670.15	189.47	8866.34	10286.54
232	UV+COV	Positive	2 months	0	8641.85	9911.72	2189.36	48771.55	3415.39	870.08	2700.33	2784.18	9901.86	329.91	48473.46	557.02	727.98	1805.48
233	UV+COV	Positive	3 months	0	11151.51	11520.4	2261.75	80627.31	9233.47	9546.46	19061.95	976.27	830.14	655.82	1855.37	4499.01	1281.81	1610.27
234	UV+COV	Positive	1 months	0	36326.93	27435.68	5081.94	38564.14	34506.99	21266.09	49343.81	23258.83	19284.04	14329.7	52373.45	3288.52	25212.25	38588.23
235	UV+COV	Positive	3 months	0	12333.49	11661.49	9169.04	76134.39	12942.54	3175.97	8194.14	278.8	1195.75	181.89	4350.47	652.71	385.21	514.46
236	UV+COV	Positive	0.5 months	0	23495.35	59146.65	1026.82	217099.96	69234.9	1517.16	3469.17	1789.8	1608.69	2625	2809.49	331466.39	6351.33	6476.18
237	UV+COV	Positive	0.5 months	0	21287.96	11666.15	1700.8	49192.17	143756.8	14528.1	21092.02	1785.06	863.93	2006.63	4729.85	10456.54	29079.34	21553.05
238	UV+COV	Positive	3 months	0	10874.63	21139.36	3493.09	53839.02	29672.53	6939.31	12111.42	1727.25	642.99	796.01	1911.1	242.44	591.06	1098.37
239	UV+COV	Positive	1 months	0	23504.37	15152.94	1566.74	59240.29	26893.47	9209.13	24962.18	11909.37	4530.71	1398.57	8871.27	1258.07	2430.95	3459.84
240	UV+COV	Positive	0.5 months	0	14009.18	23250.59	4565.85	101382.46	29417.69	6974.58	20452.59	1246.32	1341.33	748.86	4349.5	13787.92	3909.06	5249.63
241	UV+COV	Positive	1 months	0	2625.44	8934.03	760.97	40745.02	23013.61	5358.24	13580.98	882.7	621.67	899.41	1501.54	1628.04	3553.45	2954.13
242	UV+COV	Positive	1.5 months	0	17626.22	4357.61	4471.41	58164.46	7326.44	2909.48	8159.55	4670.64	2425.46	1311.09	3869.5	233.51	569.09	473.88
243	UV+COV	Positive	0.5 months	0	75256.75	20404.92	4969.74	113115.02	539.82	623.55	1648.62	4641.39	1660.62	739.7	5516.41	108.28	1129.54	1073.3
244	UV+COV	Positive	1.5 months	0	32050.63	37116.43	6291.37	110585.38	9850.81	1578.27	3937.62	2216.58	4633.4	347.04	8506.08	580.12	653.07	701.59
245	UV+COV	Positive	2 months	0	5732.68	41955.91	2214.61	59253.88	53378.05	5163.86	15635.14	185.8	439.67	144.73	1286	2046.46	233.21	336.31
246	UV+COV	Positive	1 months	0	40633.8	14891.8	5362.16	33162.15	26408.76	10485.53	22152.98	775.73	1605.25	1045.87	2798.01	549.96	2129.18	3050.28
247	UV+COV	Positive	2 months	0	9407.05	49683.36	1624.44	103141.96	290684.41	7242.02	17691.92	1684.09	5080.87	1252.32	7216.17	1925.79	4030.35	4911.69
248	UV+COV	Positive	3 months	0	8054.67	22508.61	6342.53	76139.69	18220.46	11713.15	26965.8	422.78	22134.75	1784.86	46136.18	1504.75	1419.53	2122.28
249	UV+COV	Positive	1.5 months	0	17832.26	5791.08	4080.75	54576.46	13538.61	3880.96	9646.2	293.18	2393.43	307.49	428.7	441.28	1168.89	1648.02
250	UV+COV	Positive	1 months	0	22686.58	13937.26	3973.96	47943.62	3715.35	1827.19	5806.51	3565.15	3719.53	1031.49	10830.47	181.66	753.51	1012.25
251	UV+COV	Positive	1 months	0	31717.8	21258.3	5007.29	52152.54	1133.45	1740.71	3135.7	3003.34	883.85	988.35	4686.43	2434.64	4499.76	3860.35
252	UV+COV	Positive	1 months	0	21887.56	18564.19	1911.57	94835.32	70434.32	8965.2	19646.86	289.59	3943.49	519.36	18296.87	19203.25	1175.65	2058.01
253	UV+COV	Positive	2 months	0	36772.93	18102.06	3857.71	78182.04	79358.85	2152.51	6002.24	4607.06	3514.59	2378.41	8642.69	3628.94	756	1356.71
254	UV+COV	Positive	2.5 months	0	19148.19	10167.39	21170.5	123263.53	1158.21	210.14	294.55	2960.64	8765.08	1513.44	8437.13	133.34	254.54	331.15
255	UV+COV	Positive	1 months	0	40294.09	31378.37	4894.14	205919.64	368232.45	63496.1	115050.05	1363.94	688.22	354.95	2250.49	5118.09	21374.93	24431.41
256	UV+COV	Positive	1.5 months	0	20546.47	13069.75	1870.91	44553.38	15453.51	3353.26	11336.34	3680.9	5177.11	374.7	9988.97	14316.69	602.35	5293.86
257	UV+COV	Positive	3 months	0	22217.25	5154.94	4967.86	18970.4	17957.11	1927.62	5188.9	2903.41	718.2	716.11	1004.52	562.9	874.62	811.79
258	UV+COV	Positive	0.5 months	0	14968.34	65081.72	6195.16	231413.54	531094.63	20371.28	49351.33	2249.64	48708.96	4225.35	124992.98	146163.44	47896.02	39846.44
259	UV+COV	Positive	1 months	0	15972.77	39512.55	8327.72	70632.31	68074.5	17659.77	40057.97	2311.86	2151.52	1111.23	1607.29	24610.71	13412.1	14534.65
260	UV+COV	Positive	3 months	0	40356.08	12211.73	27870.05	97114.17	7330.51	12617.92	26249.92	695.74	679.09	933.42	1349.36	7726.07	1305.09	821.23
261	V+COV	Positive	2.5 months	3	25442.76	9871.2	4629.27	20785.67	6389.17	300207.43	374798.32	2061.48	6990.06	1385.51	3676.72	3214.29	22406.4	22905.36
262	V+COV	Positive	1.5 months	3	7314.25	18436.54	1848.42	64370.15	19422.95	703217.43	586450.07	3526.84	1902.42	218.97	4177.41	620.75	68754.34	58238.37
263	UV+COV	Positive	2 months	0	7863.71	8920.38	510.06	40681	2178.29	742.62	1542.36	9436.84	1462.2	1384.21	5477.65	2849.9	1200.22	996.47
264	V+COV	Positive	1.5 months	2	3573.07	8630.65	1286.35	26614.61	4043.8	246129.65	312629.41	6510.23	1043	328.59	3257.41	4293.12	14770.59	13714.43
265	V+COV	Positive	2 months	3	9951.88	7289.88	6846.75	27567.35	18555.96	728669.6	610281.9	2572.85	481.66	2155.34	3011.4	1174.92	61105.74	52471.6
266	V+COV	Positive	2 months	2	19570.67	11988.37	3085.76	25736.29	8897.05	234498.68	282367.67	1874.7	1993.63	899.41	1637.27	389.32	8789.29	15259.98
267	V+COV	Positive	2 months	2	10779.52	17722.22	2766.9	105296.64	8048.45	383506.71	518901.14	198.5	3883.59	830.05	12953.82	773.36	12790.45	18729.93
268	V+COV	Positive	3 months	3	7049.77	40978.5	5653.12	51082.3	2350.12	389557.43	503948.48	547.48	4108.31	1376.37	10689.99	664.77	6583.53	11637.7
269	V+COV	Positive	1 months	3	2817.94	3351.34	1136.42	19470.11	1746.87	161243.25	177242.18	743.23	546.72	913.8	1262.85	281.66	10094.17	9927.98
270	V+COV	Positive	1.5 months	2	13691.33	18366.3	2415.37	37030.65	4903.01	506120.25	517015.1	5406.99	699.95	2160.56	1501.87	85.1	81326.26	78152.85
271	V+COV	Positive	1.5 months	2	16073.56	25207.91	2799.58	90156.92	2332.96	74117.12	109496.15	204.84	810.19	119.47	3087.35	316.24	5937.14	7512.71
272	V+COV	Positive	3 months	2	39941.07	8787.2	12747.87	24901	5556.62	280899.69	345086.97	1875.99	1912.27	2288.4	7611.04	107.44	74645.89	66080.77
273	V+COV	Positive	1.5 months	3	4437.47	65701.37	11060.06	228777.01	23723.98	421929.17	552475.54	1530.68	1118.11	1121.68	3935.22	641.41	12173.83	12347.24
274	V+COV	Positive	3 months	3	17748.26	94004.15	7878.29	47309.46	23571.66	659046.07	562232.23	1193.29	2637.17	776.37	1371.8	623.48	25721.33	25461.57
275	V+COV	Positive	1 months	3	7026.32	4690.34	2663.12	37987.19	42521.25	264170.15	317984.96	2214.43	13977.53	2411.03	12702.44	541.34	70447.56	55512.52
276	V+COV	Positive	2 months	2	4772.36	2865.86	764.42	7280.08	4979.96	164528.97	197896.67	479.23	458.93	181.89	3159.65	494.56	20517.42	21649.38
277	V+COV	Positive	1.5 months	2	15682.66	45092.86	4259.91	139028.35	34689.7	237041.78	302558.85	300.36	2351.99	353.63	5094.01	2128.62	27351.32	27923.13
278	V+COV	Positive	3 months	3	16779.64	11674.38	14129.94	55488.52	7028.03	493166.2	530204.65	1990.94	1864.72	1001.42	8111.83	171.38	48872.5	48908.37
279	V+COV	Positive	1.5 months	3	4924.05	17714.73	12088.86	43188.26	20669.39	664015.15	596392.73	330.39	2558.66	3808.13	10861.51	589.51	13206.72	15054.43
280	V+COV	Positive	3 months	3	12461.9	73161.05	4003.13	209959.89	24753.44	163154.6	187747.34	2758.53	9431.63	840.52	22101.65	1024.34	69113.57	67939.81
281	V+COV	Positive	2.5 months	3	24355.7	6200.76	4302.69	53241.47	19407.73	242750.19	353054.99	1979.32	1475.09	238.81	2417.66	504.01	1641.01	2346.21
282	V+COV	Positive	3 months	3	36902.08	21014.71	8425.19	81357.91	9825.08	670344.81	551605.44	1216.77	2867.02	4644.31	2832.46	1041.92	9331.54	9439.1
283	V+COV	Positive	3 months	2	18151.58	21405.37	1804.36	72583.2	4578.67	278262.85	340975.61	771.78	24895.6	2044.46	5146.08	451.17	9172.51	9852.11
284	V+COV	Positive	2.5 months	2	9655.97	6330.06	3028.1	32401	12578.14	96351.91	108766.78	4523.53	8955.94	435.24	29262.98	286.09	14009.07	12666.14
285	V+COV	Positive	2.5 months	2	19100.08	27074.33	2971.36	158676.82	6730.73	602309.05	547355.91	9294.14	14424.72	316.72	45740.32	779.55	86153.33	72083.77
286	V+COV	Positive	1.5 months	3	22560.23	15130.08	5970.36	57827.01	30443.71	459439.3	508935.59	5966.72	2158.79	1251.01	2865.58	425.84	42769.29	43519.49
287	V+COV	Positive	3 months	2	9342.07	20937.79	4135.78	15667.62	1163.38	261144.87	271620.22	665.36	2137.41	3548.05	3401.78	175.5	32272.34	28766.29
288	V+COV	Positive	1 months	2	14787.24	5135.45	1868.04	32791.21	19683.72	153504.17	278775.64	3042.19	1723.69	885.01	8241.46	1615.28	11340.88	15884.48
289	V+COV	Positive	2.5 months	3	28789.77	17588.1	3958.9	112058.61	12247.64	667674.94	591341.65	4469.24	1828.73	700.39	11157.16	24151.62	39815.1	31440.45
290	V+COV	Positive	3 months	2	28214.95	3349.17	2243.66	45287.36	3014.3	53420.29	128379.63	5530.49	9697.85	237.49	23448.1	146.62	6241.89	8006.1
291	V+COV	Positive	3 months	2	117428.8	14647.42	2442.92	57434.83	20533.84	692081.2	589280.12	6226.51	2119.02	6512.1	7930.5	976.13	16225.27	14845.69
292	V+COV	Positive	0.5 months	2	18540.68	15491.18	3060.72	69140.78	17134.06	80857.11	124324.83	2058.47	1429.09	603.36	6226.35	2452.38	11119.24	12680.36
293	V+COV	Positive	2.5 months	2	11466.54	8089.71	723.93	26064.45	2104.35	145042.01	189237.96	11936.72	581.16	1760.07	2728.43	820.48	11941.47	13525.43
294	V+COV	Positive	2 months	2	5408.53	17431.13	4022.42	121247.15	14450.95	80933.14	122340.11	6977.76	1675.21	609.92	4075.05	340.67	389.03	421.43
295	V+COV	Positive	2 months	3	19396.34	27623.62	5608.54	43592.03	654.16	194960.18	223384.31	12629.29	11941.1	4450.49	52268.5	3296.93	125078.96	95786.95
296	V+COV	Positive	2.5 months	2	13020.45	24843.44	6429.37	37243.82	13908.68	183333.91	239891.71	2344.46	1886.14	1555.2	3854.2	471.31	23860.41	21858.2
297	V+COV	Positive	2.5 months	3	13064.08	16291.33	13831.17	57715.62	5065.13	300965.57	355903.89	3335.17	11681.85	1733.97	5194.58	624.65	16286.24	16778.13
298	V+COV	Positive	3 months	3	8310.3	13101.59	2863.96	68625.99	31552.91	448532.46	548856.05	1574.79	1684.65	904.64	3370.44	1371.24	9097.88	12353.21
299	V+COV	Positive	2 months	3	8807.38	10207.19	740.73	32820.04	7838.19	706769.99	618762.64	871.31	1000.22	118.14	2260.39	125.01	37247.88	37436.98
300	V+COV	Positive	2 months	3	19747.5	17259.17	2000.47	58187.66	15643.84	583411.71	556073.99	645.97	989.41	486.51	2481.87	217.64	18487.34	20844.02
301	V+COV	Positive	2 months	2	40983.87	3818.78	1676.32	12749.98	1244.14	240044.46	276194.85	2305.42	1819.3	717.42	6036.52	131.67	22580.58	23470.08
302	V+COV	Positive	1 months	3	16300.51	9993.49	1401.91	28796.28	65901.95	578298.9	555271.37	1076.18	1126.31	312.76	2478.91	2715.67	63529.19	56407.32
303	V+COV	Positive	2.5 months	3	8581.18	18792.72	2410.61	72757.55	15891.57	102144.81	134238.69	868.25	957.42	687.28	3438.99	682.66	5829.58	6473.87
304	V+COV	Positive	2.5 months	2	33955.83	75520.15	2738.95	196416.98	38279.97	609138.73	580890.9	1800.15	2419.48	1570.86	5944.95	858.63	151365.1	125173.03
305	V+COV	Positive	3 months	2	13013.18	29620.29	6298.88	76170.54	9969.05	679894.86	593696.73	7543.22	3034.47	890.25	8513.46	1724.01	294589.66	141014.24
306	V+COV	Positive	2 months	3	8326.76	16535.84	4689.39	52639.79	63408.22	677491.67	592802.13	669.76	2510	2700.68	3074.91	3155.74	106835.59	81275.34
307	V+COV	Positive	3 months	3	29536.77	17470.37	3523.73	42428.74	5831.21	688734.57	622974.51	3715.78	4451.78	1342.43	3756.53	487.87	34646.86	31029.29
308	V+COV	Positive	3 months	2	12372.05	16800.3	11773.09	195824.62	11537.28	343034.22	360474.4	131.13	1009.3	709.56	23349.24	159.43	27370.83	25765.9
309	CTRL	NA	Pre-pandemic	NA	23006.82	13077.14	4882.85	53798.33	116.28	323.39	63.54	2624.66	1557.52	16520.31	2601.52	196.52	249.89	156.21
310	CTRL	NA	Pre-pandemic	NA	47799.59	9492.34	3991.63	47183.9	84.57	374.67	39.14	1370.27	94.44	2772.69	271.42	243.88	244.94	44.76
311	CTRL	NA	Pre-pandemic	NA	28019.71	10359.8	697.72	49912.26	58.19	280.69	49.11	2421.68	81.56	4331.14	169.88	1601.33	307.8	143.88
312	CTRL	NA	Pre-pandemic	NA	8397.91	9390.59	5902.58	40784.15	115.81	224.58	64.68	988.02	319.99	7887.13	1319.26	415.39	454.64	426.57
313	CTRL	NA	Pre-pandemic	NA	51599.82	26292.14	6265.72	46556.3	51.89	281.19	47.58	5403.94	153.68	8179.88	1879.16	636.3	448.16	106.21
314	CTRL	NA	Pre-pandemic	NA	34187.72	30218.17	6196.36	38753.78	737.49	590.24	528.6	271.31	837.7	4660.1	559.69	307.25	336.77	303.52
315	CTRL	NA	Pre-pandemic	NA	5516.13	2897.13	2798.69	9639.36	103.08	91.13	48.73	687.83	205.83	4351.68	564.17	62.78	137.25	103.78
316	CTRL	NA	Pre-pandemic	NA	50273.01	15679.47	2101.35	20877.41	1260.97	943.03	34.51	1880.17	154.29	6233.05	182.96	346.92	225.9	47.5
317	CTRL	NA	Pre-pandemic	NA	38990.98	18576.8	7313.93	21250.04	779.8	371.72	74.84	2400.28	1047.03	16244.8	981.12	338.98	393.59	118.88
318	CTRL	NA	Pre-pandemic	NA	15402.4	7872.46	419.77	56509.41	58.19	280.19	31.4	625.73	80.77	6926.29	2695.98	108.68	152.08	75.62
319	CTRL	NA	Pre-pandemic	NA	32362.74	38298.06	5638.37	22263.87	54.8	502.44	95.4	871.08	780.66	5752.48	4936.35	177.2	211.82	138.24
320	CTRL	NA	Pre-pandemic	NA	6440.71	12284.7	2190.67	27686.71	110.63	302.08	90.93	491.87	2011.15	5186.72	1833.69	320.67	465.71	384.76
321	CTRL	NA	Pre-pandemic	NA	67871.93	8883.85	5060.74	6367.37	65.43	647.79	61.65	10328.23	492.52	17374.72	3882.89	155.62	667.45	261.95
322	CTRL	NA	Pre-pandemic	NA	39215.19	10541.29	17602.45	46946.31	7217.5	263.72	122.78	8080.55	639.39	16938.88	4428.48	798.02	577.99	83.75
323	CTRL	NA	Pre-pandemic	NA	5717.48	1817.63	2890.37	2424.75	60.6	209.95	112.82	106.18	421.97	2392.68	5735.56	777.26	424.88	324.92
324	CTRL	NA	Pre-pandemic	NA	29055.45	10490.97	3619.82	28930.41	65.91	361.39	71.84	1023.69	259.71	9728.95	964.19	79.63	196.59	43.94
325	CTRL	NA	Pre-pandemic	NA	4371.29	1303.05	3564.18	30577.6	78.37	142.64	80.84	178.75	28.31	3549.44	322.4	249.66	205.73	53.81
326	CTRL	NA	Pre-pandemic	NA	14376.6	3808.27	1879.92	15660.33	120.04	204.89	51.02	6704.62	730.15	4610.96	1370.19	423.83	1222.32	200.82
327	CTRL	NA	Pre-pandemic	NA	8175.3	15742.77	3317.42	19354.9	942.54	95.34	36.44	714.96	61.48	24097.28	253.27	460.57	223.24	87.83
328	CTRL	NA	Pre-pandemic	NA	12095.76	25905.89	2688	24394.92	187.03	135.42	635.29	589.26	718.67	2707.18	5230.06	92.78	232	125.34
329	CTRL	NA	Pre-pandemic	NA	37166.11	5233.23	5098.2	45939.84	56.74	336.24	184.48	1097.78	44.59	6955.15	355	70.93	346.68	55.45
330	CTRL	NA	Pre-pandemic	NA	46519.26	9854.39	3668	57696.33	191.64	388.41	31.02	462.98	13.99	1297.11	142.77	45.02	103.04	23.77
331	CTRL	NA	Pre-pandemic	NA	3215.99	6980.12	5078.47	21742.67	323.8	170.33	127.19	115.82	48.93	2229.41	306.86	102.27	145.61	65
332	CTRL	NA	Pre-pandemic	NA	24572.46	14423.21	4358.27	28417.15	68.79	379.09	59.76	1673.84	379.88	6526.45	807.95	59.97	222.48	67.45
333	CTRL	NA	Pre-pandemic	NA	6681.51	2461.68	2797.54	21978.56	2955.27	164.71	62.41	104.37	1494.21	1524.58	1864.72	325.32	222.48	96.19
334	CTRL	NA	Pre-pandemic	NA	62365.19	19208.23	7073.03	89608.23	835.06	772.6	156.85	3709.16	333.83	5756.97	1074.25	298.49	438.24	93.51
335	CTRL	NA	Pre-pandemic	NA	19206.1	3655.21	1001.62	17190.97	358.93	255.72	119.46	700.31	51.28	693.37	366.91	164.48	172.24	69.63
336	CTRL	NA	Pre-pandemic	NA	23118.05	15587.75	3061.03	33310.09	105.44	355.48	54.45	643.36	305.05	8811.63	502.85	77.39	220.95	117.53
337	CTRL	NA	Pre-pandemic	NA	4410.43	5145.73	2369.5	10853.43	96.93	158.57	104.31	388.17	55.01	18535.58	1461.4	130.38	115.58	48.87
338	CTRL	NA	Pre-pandemic	NA	48481.95	7066.29	11657.71	43594.1	49.46	698.89	193.53	4530.21	267.48	27415	1726.88	322.03	426.4	151.92
